# Supplementary material for: Putting the Pieces Together: Mental Construction of Semantically Congruent and Incongruent Scenes in Dementia
Source: Brain Sci. 2021 Dec 24;12(1):20. doi: 10.3390/brainsci12010020 (PMC8773466; doi:10.3390/brainsci12010020)
Supplement: Supplementary file 1 [file brainsci-12-00020-s001.zip]

Archive with 1 entries (1 files):
- brainsci-1512515-supplementary.pdf
